# Supplementary material for: The Effects of Prenatal Dexamethasone Exposure on Brain Metabolic Homeostasis in Adulthood: Implications for Depression
Source: Int J Mol Sci. 2023 Jan 6;24(2):1156. doi: 10.3390/ijms24021156 (PMC9866429; doi:10.3390/ijms24021156)
Supplement: Supplementary file 1 [file ijms-24-01156-s001.zip]

Archive with 1 entries (1 files):
- ijms-2026309-SI.pdf
